# Supplementary material for: Application of Plasma Metabolomic Biomarker Panels in Early Diagnosis and Disease Staging of Alzheimer’s Disease
Source: Metabolites. 2026 May 30;16(6):377. doi: 10.3390/metabo16060377 (PMC13302915; doi:10.3390/metabo16060377)
Supplement: Supplementary file 1 [file metabolites-16-00377-s001.zip]

Archive with 1 entries (1 files):
- metabolites-4308218-supplementary.jpg
